# Supplementary material for: Essential Oils as a Good Weapon against Drug-Resistant Candida auris
Source: Antibiotics (Basel). 2022 Jul 20;11(7):977. doi: 10.3390/antibiotics11070977 (PMC9311903; doi:10.3390/antibiotics11070977)
Supplement: Supplementary file 1 [file antibiotics-11-00977-s001.zip]

Archive with 1 entries (1 files):
- antibiotics-1776780-supplementary.pdf
